# Supplementary material for: Integrative metabolomics using untargeted UHPLC-MS/MS and chemometrics identifies optimal maturity stage of Moringa oleifera leaves from Kuala Terengganu, Malaysia
Source: PeerJ. 2026 Mar 18;14:e20938. doi: 10.7717/peerj.20938 (PMC13005613; doi:10.7717/peerj.20938)
Supplement: Supplemental Information 1 [file peerj-14-20938-s001.xlsx]

## Sheet: Table_SI(FilterVIP_SIMCA) 
Supplementary Table 1: Feature data table for peak area data with filtered VIP (> 1), and bioactivities data for multivariate data analysis (MVDA) using SIMCA.
RT_m/z	Group label	14.476_577.41565	1.452_570.18329	16.907_311.34808	3.089_179.29108	7.454_353.1282	0.838_145.07532	3.527_353.24951	0.919_191.10385	8.683_440.16327	16.835_424.4455	10.213_315.25513	9.216_477.21439	8.693_431.19772	11.432_285.38547	8.759_431.31857	7.992_593.29315	9.131_447.23627	12.504_311.29654	8.304_447.19955	8.434_163.88983	10.464_301.32025	8.795_463.21866	8.977_505.29056	7.885_447.14691	8.787_609.86743	8.759_463.16327	0.995_593.29279	17.648_1013.04474	9.128_896.00397	9.189_724.65479	16.884_390.40625	10.607_402.04044	9_1156.95276	8.801_463.20236	17.057_980.75323	11.065_358.22089	7.723_1226.81018	8.846_439.18372	8.801_929.04022	8.815_463.23642	7.549_612.22705	1.008_965.89453	18.348_381.27884	15.189_699.25653	8.776_928.10394	19.072_1144.34277	15.314_540.33533	14.77_1306.44983
Metabolite		Procyanidin B2	Rhamnosylated benzyl glucosinolates	Trimethoxyflavone	Caffeic acid	Chlorogenic acid	Coumarin	Cryptochlorogenic acid	D (-)-Quinic acid	Folic acid	Glucosinalbin	Isorhamnetin	Isorhamnetin glucoside	Isovitexin	Kaempferol	Kaempferol rhamnoside	Kaempferol rutinoside	Kaempferol glucoside	Moringyne	Orientin	P-coumaric acid	Quercetin	Quercetin glucoside	Quercetin glucosyl acetate	Quercetin rhamnoside	Quercetin rutinoside	Quercetin glucoside	Vicenin-2	unknown	unknown	unknown	unknown	unknown	unknown	unknown	unknown	unknown	unknown	unknown	unknown	unknown	unknown	unknown	unknown	unknown	unknown	unknown	unknown	unknown
All metabolite		1	2	3	4	5	6	7	8	9	10	11	12	13	14	15	16	17	18	19	20	21	22	23	24	25	26	27	28	29	30	31	32	33	34	35	36	37	38	39	40	41	42	43	44	45	46	47	48
Day30_R1	1	4420	7475	0	0	1327	5	9562	23353	6835	362	858	14461	30825	841	0	48684	164294	140	2982	748	5505	0	22630	9617	0	60088	1033	0	0	1394	796	6637	0	187281	0	3803	0	0	7961	0	37823	0	1655	1737	0	1036	0	0
Day30_R2	1	10686	0	689	2496	6929	0	0	16396	7271	0	0	0	0	726	5544	26289	89176	1746	3054	574	111	105430	0	0	8669	0	0	0	11697	20271	0	10440	0	0	0	3081	0	8940	7831	64167	19736	0	0	4215	0	0	2863	0
Day30_R3	1	6235	16946	0	3829	1000	0	4410	458	0	0	877	24777	60709	223	0	256344	82085	1394	1666	10	0	56253	0	5208	5898	82777	8	0	5706	0	0	5931	0	92856	0	0	102	0	2079	1214	23711	26911	2562	0	0	1509	0	684
Day45_R1	2	0	8313	1938	0	0	238	0	0	0	1164	1730	2206	68254	1778	0	140697	198707	4	5367	0	0	135669	11326	5845	4779	0	0	159	41753	0	1005	9425	2461	137151	0	75	240	11723	2374	0	10794	1589	0	1086	1126	1911	0	0
Day45_R2	2	4066	28513	0	2541	0	0	0	13264	4232	453	0	417	122936	0	227	24741	129084	1480	0	925	2100	52794	17884	19320	0	1142	0	0	22039	713	0	3299	0	89506	0	3150	921	5126	2471	71262	0	171	0	7729	6772	85	4177	0
Day45_R3	2	4685	29178	0	3842	8419	7502	6699	22279	0	1355	4692	12396	0	2408	0	85137	205682	115	14114	0	0	229587	0	9711	323	73966	6902	0	25645	1082	0	3354	786	0	289	1192	0	0	0	95191	0	12150	3236	1401	6736	0	3717	2749
Day60_R1	3	30530	9665	7788	4814	14059	0	3581	11359	0	4164	507	5232	37283	0	772	153017	184966	150	0	0	205	43	10871	5528	7355	133131	0	6509	5480	0	12366	11013	2921	0	0	4632	5861	10826	0	51943	16827	0	4358	24480	0	11	12998	0
Day60_R2	3	5415	67937	1380	5268	5647	0	0	4548	0	0	1550	1617	122544	6740	0	49247	69401	5417	4756	0	0	234532	12343	17486	3980	57445	0	0	0	0	0	10535	5565	80455	6406	7646	1192	8588	0	0	21298	0	4234	8914	18749	10420	7959	11510
Day60_R3	3	45481	26392	0	2616	2187	0	0	0	0	2693	391	24584	76129	3814	749	99945	128472	8654	0	3982	0	90536	0	0	0	120597	7	11659	11581	0	6643	18951	5356	224782	14170	13546	10751	8622	136	10651	24076	0	17895	0	8390	13227	3561	11844
[truncated: 263 more columns]
